# Supplementary material for: Effect of Temperature Gradient and Cooling Rate on the Solidification of Iron: A Molecular Dynamics Study
Source: Materials (Basel). 2024 Dec 11;17(24):6051. doi: 10.3390/ma17246051 (PMC11727800; doi:10.3390/ma17246051)
Supplement: Supplementary file 1 [file materials-17-06051-s001.zip]

Archive with 2 entries (2 files):
- materials-2917427-supplementary.pdf
- Video S1.mp4
